# Supplementary material for: AUG_hairpin: prediction of a downstream secondary structure influencing the recognition of a translation start site
Source: BMC Bioinformatics. 2007 Aug 30;8:318. doi: 10.1186/1471-2105-8-318 (PMC2001202; doi:10.1186/1471-2105-8-318)
Supplement: Additional file 1 — List of human mRNAs with a suboptimal context of annotated start codon potentially containing "compensatory hairpins". This table provides a list of human mRNAs with a suboptimal context of annotated start codon containing stem-loop structures whose 5'-borders are located between the 13th and 19th nucleotides of CDS. The Table contains information on secondary structure (position of a hairpin's 5'-border, energy of the hairpin and stem(s) given separately) as well as an information from DE (DESCRIPTION) field of GenBank entries (which provides the names of corresponding genes). [file 1471-2105-8-318-S1.xls]

## Sheet: HS_SUP_1
GenBank ID	Description field (DE) from corresponding GenBank entry	Energy (kcal/mol) of stem-loop structure started within the segment from 13th to 19th nucl of CDS	Energy (kcal/mol) of eligible stems	Position of eligible hairpins
AB000462	1000 Hs mRNA for SH3 binding protein clone RES4-23A	-39.2	-3.4	18
AB000463	1001 Hs mRNA clone RES4-23B	-39.2	-3.4	18
AB004903	1091 Hs mRNA for STAT induced STAT inhibitor-2	-49.1	-5.5	15
AB006179	1115 Hs mRNA for heparan-sulfate 6-sulfotransferase	-41	-6.7	19
AB007455	1162 Hs mRNA for P53TG1-A	-39.8	-5.4	19
AB007457	1164 Hs mRNA for P53TG1-C	-39.8	-5.4	19
AB009697	1223 Hs mRNA for hOAT1-1	-37.8	-12.2	14
AB009698	1224 Hs mRNA for hOAT1-2	-37.8	-12.2	14
AB012192	1278 Hs mRNA for chondroitin 6-sulfotransferase	-23.6	-3.9	15
AB013456	1306 Hs hAQP8 mRNA for aquaporin 8	-30.6	-8.8	16
AB017549	1448 Hs EREG1 mRNA for Estrogen Responsive Element associated Gene 1	-44.3	-6.9	15
AB017915	1459 Hs mRNA for chondroitin 6-sulfotransferase	-23.6	-3.9	15
AB020592	1529 Hs HspBP mRNA for heat shock protein binding protein	-46.5	-10.3	13
AB020981	1542 Hs mRNA for cyclin B2	-26	-10.7	14
AB024433	1625 Hs mRNA for NSR1, chromosome 22q112	-53.8	-15	14
AB025235	1661 Hs mRNA for MTH1b (p22), MTH1c (p21), MTH1d (p18)	-32.3	-10.4	15
AB025237	1663 Hs mRNA for MTH1b (p22), MTH1c (p21), MTH1d (p18)	-32.3	-10.4	15
AB025239	1665 Hs mRNA for MTH1b (p22), MTH1c (p21), MTH1d (p18)	-32.3	-10.4	15
AB038237	2030 Hs mRNA for G protein-coupled receptor C5L2	-25.8	-4.8	17
AB041036	2100 Hs mRNA for prostate-type hippostasin	-37.8	-6.9	14
AB044745	2183 Hs Nbla03267 mRNA	-28	-6.3	13
AB044746	2184 Hs Nbla03267 mRNA	-32.9	-13.3	13
AB052906	2394 Hs mRNA for ALCAN-alpha	-37	-3.4	16
AB052954	2407 Hs EZF-2 mRNA for endothelial zinc finger protein-2	-51.1	-3.9	15
AB052955	2408 Hs EZF-2 mRNA for endothelial zinc finger protein-2	-51.1	-3.9	15
AB055798	2469 Hs hCT2 mRNA for carnitine transporter 2	-23.7	-1.8	15
AB056107	2481 Hs ZFP91 mRNA for zinc finger protein homologous to mouse Zfp91	-42	-4.9	14
AB057443	2499 Hs ZFP91-CNTF mRNA for testis specific ZFP91	-42	-4.9	14
AB057769	2508 Hs stap mRNA for stellate cell activation-associated protein	-27.2	-5.4	17
AB061325	2547 Hs PGC-1v mRNA for PPAR gamma coactivator variant form	-30	-9.5	18
AB063105	2629 Hs hMtCCA mRNA for tRNA-nucleotidyltransferase	-33.6	-4.1	13
AB074480	2765 Hs mRNA for skeletrophin	-39.8	-12	19
AB075880	2775 Hs mRNA for putative protein product of HYST1888	-25.5	-5.6	18
AB076691	2800 Hs mRNA for skeletrophin alpha	-39.8	-12	19
AB076692	2801 Hs mRNA for skeletrophin beta	-39.8	-12	19
AB076693	2802 Hs mRNA for skeletrophin gamma	-39.8	-12	19
AB097000	3061 Hs mRNA for putative NFkB activating proteinclone 002N	-41.9	-12	19
AB116074	3317 Hs KIAA0362 mRNA for Ost-II	-44.2	-12	15
AB158468	3383 Hs gdf7 mRNA for growth differentiation factor 7	-43.2	-5.4	18
AB167741	3415 Hs TR-ZFAT mRNA	-22.1	-16.4	15
AF001534	3679 Hs insulin receptor binding protein (Grb-IR/hGrb10) mRNA	-23.4	-10.1	13
AF010601	3921 Hs SMAD5 (Smad5) mRNA	-32.2	-2.2	14
AF015041	3995 Hs NUMB-R protein (NUMB-R) mRNA	-57.5	-9.2	15
AF020500	4121 Hs myristoyl CoAprotein N-myristoyltransferase mRNA	-26.6	-2	15
AF020589	4126 Hs cytochrome C oxidase subunit VIa homolog mRNA	-42.8	-7.7	13
AF031924	4406 Hs homeobox transcription factor barx2 (BARX2) mRNA	-20.2	-6.9	14
AF032108	4408 Hs integrin alpha-7 mRNA	-37.4	-8.9	14
AF034759	4452 Hs MutS homolog (MSH5) mRNA	-44.7	-2.9	13
AF035620	4494 Hs BRCA1-associated protein 2 (BRAP2) mRNA	-35.4	-3.9	15
AF037989	4563 Hs STAT-induced STAT inhibitor-2 mRNA	-49.1	-5.5	15
AF041259	4672 Hs breast cancer putative transcription factor (ZABC1) mRNA	-21.4	-6.1	17
AF043644	4748 Hs receptor protein tyrosine phosphatase (RPTP-rho) mRNA, alternatively spliced	-44.4	-12.8	16
AF047433	17 Hs b(2)gcn homolog mRNA	-31	-4.3	14
AF048722	4872 Hs ALL1 responsive protein ARP1c (ARP1) mRNA	-23.5	-9.2	16
AF048986	4881 Hs MutS homolog 5 (MSH5) mRNA	-44.7	-2.9	13
AF049459	4890 Hs nuclear DEAF-1 related transcriptional regulator protein mRNA	-60.2	-3.4	14
AF049460	4891 Hs nuclear DEAF-1 related transcriptional regulator protein 8 mRNA	-46.4	-3.4	19
AF057039	5078 Hs putative renal organic anion transporter 1 (hROAT1) mRNA	-37.8	-12.2	14
AF059252	5124 Hs clone 1 HLA class III protein Dom3z (DOM3Z) mRNA	-37.5	-5.7	13
AF059293	5127 Hs cytokine-like factor-1 precursor (CLF-1) mRNA	-45.3	-10.6	15
AF060503	5159 Hs zinc finger protein (ZF5128) mRNA	-46.8	-11.9	14
AF064104	5328 Hs Cdc14B2 phosphatase mRNA	-42.6	-19.7	14
AF064105	5329 Hs Cdc14B3 phosphatase mRNA	-42.6	-19.7	14
AF064770	5350 Hs clone 17 diacylglycerol kinase alpha (DAGK1) mRNA	-30.8	-12.1	14
AF064771	5351 Hs clone 24 diacylglycerol kinase alpha (DAGK1) mRNA	-30.8	-12.1	14
AF064801	5352 Hs multiple membrane spanning receptor TRC8 (TRC8) mRNA	-51	-10.1	13
AF067797	5408 Hs aquaporin 8 (AQP8) mRNA	-30.6	-8.8	16
AF069987	5494 Hs nitrilase 1 (NIT1) mRNA	-20.4	-9.3	17
AF070071	5495 Hs MutS homolog (MSH5) mRNA	-42.7	-2.9	13
AF070416	5496 Hs UMP-CMP kinase mRNA	-35.8	-11.2	14
AF073515	5587 Hs cytokine type 1 receptor CRLP-1 precursor, mRNA	-45.3	-10.6	15
AF077052	96 Hs protein translation factor sui1 homolog mRNA	-22.3	-6.9	18
AF077188	5665 Hs cullin 4A (CUL4A) mRNA	-21.4	-3.9	18
AF079564	5742 Hs ubiquitin-specific protease UBP41 (UBP41) mRNA	-25.2	-6.7	17
AF083388	5836 Hs putative WHSC1 protein (WHSC1) mRNA, alternative splice product missing exons 2 and 3	-21.2	-8.7	17
AF084928	5882 Hs erythroblast macrophage protein EMP mRNA	-23.7	-4.6	17
AF086917	5928 Hs rab10 mRNA	-27.4	-6.7	13
AF086924	5935 Hs protein phosphatase 2A1 B gamma subunit IMYPNO1 mRNA	-24	-7	13
AF087910	6017 Hs mitotic specific cyclin B2 mRNA	-26	-10.7	14
AF089816	6048 Hs RGS-GAIP interacting protein GIPC mRNA	-54.6	-20.4	15
AF090423	6061 Hs lysophospholipase LPL-I mRNA	-26.2	-7.4	15
AF092136	158 Hs PTD015 mRNA	-20.9	-12.3	17
AF092138	160 Hs HSPC033 mRNA	-22.7	-5.6	15
AF093420	6172 Hs Hsp70 binding protein HspBP1 mRNA	-46.5	-10.3	13
AF097535	6268 Hs membrane protein CH1 (CH1) mRNA	-25.2	-6.3	15
AF102166	6389 Hs intracellular chloride channel CLIC3 (CLIC3) mRNA	-32.9	-11.2	18
AF106681	6509 Hs ras-related GTP-binding protein mRNA	-27.4	-6.7	13
AF106698	6516 Hs PPAR gamma coactivator-1 (PPARGC1) mRNA	-30	-9.5	18
AF109187	173 Hs FWP005 mRNA	-30.8	-11.5	19
AF110146	6597 Hs eukaryotic translation initiation factor 2 alpha kinase PEK mRNA	-48.5	-4.9	19
AF112210	6687 Hs heat shock protein hsp70-related protein mRNA	-45.8	-4.1	13
AF113007	6717 Hs PRO0066 mRNA	-30.5	-9.3	15
AF113013	6721 Hs PRO0806 mRNA	-37.2	-10.9	18
AF113538	6743 Hs retinoid x receptor interacting protein mRNA	-21.5	-6.3	18
AF116273	6818 Hs Bag1 protein variant mRNA	-31.7	-3.9	16
AF116667	6891 Hs PRO1777 mRNA	-22.2	-7.9	16
AF116709	6931 Hs PRO2605 mRNA	-22.3	-19.1	19
AF117065	6949 Hs male-specific lethal-3 homolog 1 (MSL3L1) mRNA	-28.2	-0.9	13
AF119833	7069 Hs serine/threonine protein kinase PFTAIRE-1 mRNA	-30	-12.5	19
AF121129	7165 Hs photoreceptor-specific nuclear receptor (PNR) mRNA	-44.9	-9.1	13
AF124373	7229 Hs organic anion transporter 1 (SLC22A6) mRNA	-37.8	-12.2	14
AF125182	7263 Hs single-strand selective monofunctional uracil DNA glycosylase mRNA	-44.2	-17.5	18
AF130058	7379 Hs clone FLB5619 PRO1470 mRNA	-34.8	-6.4	15
AF131211	7454 Hs alpha-(1,3)-fucosyltransferase (FT1A) mRNA	-35.1	-11.1	17
AF135156	7631 Hs D-cadherin precursor, mRNA	-40.5	-10	15
AF135488	7643 Hs high affinity thiamine transporter mRNA	-45.6	-9.1	16
AF136978	7684 Hs proteinx0005 mRNA	-36.1	-9.6	19
AF144231	7800 Hs Suppressor of Fused mRNA, alternatively spliced	-36.5	-3.9	13
AF148128	7886 Hs nuclear receptor mRNA	-44.9	-9.1	13
AF151057	268 Hs HSPC223 mRNA	-36.1	-9.6	19
AF151838	7990 Hs CGI-80 protein mRNA	-36.1	-9.6	19
AF151860	8011 Hs CGI-102 protein mRNA	-38.6	-8.3	17
AF151863	8014 Hs CGI-105 protein mRNA	-25.5	-3.7	13
AF151872	8023 Hs CGI-114 protein mRNA	-26.7	-7.4	15
AF153330	8180 Hs thiamine carrier 1 (TC1) mRNA	-45.6	-9.1	16
AF157316	8300 Hs kinesin heavy chain-like protein (KHCHP) mRNA	-23	-8.5	15
AF159447	8348 Hs Suppressor of Fused mRNA, alternatively spliced form 2	-36.5	-3.9	13
AF160812	8368 Hs thiamine transporter 1 (THT1) mRNA	-45.6	-9.1	16
AF162447	401 Hs MSTP064 mRNA	-38.1	-10.4	14
AF163257	403 Hs MSTP066 (MST066) mRNA	-23.3	-8.1	15
AF169226	8508 Hs ancient conserved domain protein 1 (ACDP1) mRNA	-37.1	-15.1	16
AF173885	444 Hs MSTP110 (MST110) mRNA	-23.3	-8.1	15
AF173896	455 Hs MSTP121 (MST121) mRNA	-30.8	-11.5	19
AF175522	8634 Hs transmembrane tryptase mRNA	-51.7	-16.1	15
AF175770	8636 Hs suppressor of fused mRNA	-36.9	-3.9	13
AF176012	8639 Hs J domain containing protein 1 isoform a (JDP1) mRNA	-21.6	-5.8	13
AF176013	8640 Hs J domain containing protein 1 isoform b (JDP1) mRNA	-21.6	-5.8	13
AF176097	8649 Hs DNA polymerase mu (Pol mu) mRNA	-41.4	-6	14
AF176228	8651 Hs DNA cytosine-5 methyltransferase 3B (DNMT3B) mRNA	-31.5	-9.8	19
AF178684	8714 Hs class I cytokine receptor (zcytor5) mRNA	-45.3	-10.6	15
AF179286	8733 Hs death effector domain-associated factor mRNA	-27.5	-4.4	13
AF184971	8869 Hs class II cytokine receptor ZCYTOR7 (ZCYTOR7) mRNA	-53.5	-11.2	17
AF186379	8893 Hs ligand effect modulator-6 (LEM6) mRNA	-30	-9.5	18
AF187859	8921 Hs Hsp70 binding protein HspBP2 mRNA	-46.5	-10.3	13
AF187891	8922 Hs phosphatidylinositol polyphosphate 5-phosphatase type IV mRNA	-40.9	-6.9	15
AF192913	9022 Hs zinc finger protein ZNF180 (ZNF180) mRNA	-34.5	-4.3	16
AF193016	9024 Hs methyltransferase COQ3 (COQ3) mRNA	-24.5	-10.8	14
AF193048	9034 Hs PP2135 mRNA	-36.3	-9.8	16
AF200949	9156 Hs C-type lectin-like receptor-1 mRNA	-29.4	-8.7	15
AF204270	9230 Hs RbBP-35 mRNA	-34.5	-3.5	13
AF216184	9430 Hs tissue-type heart Ellis-van Creveld syndrome protein (EVC) mRNA	-55.7	-9.2	14
AF216185	9431 Hs tissue-type brain Ellis-van Creveld syndrome protein (EVC) mRNA	-55.7	-9.2	14
AF222345	9610 Hs suppressor of fused variant 3 mRNA, alternatively spliced	-36.5	-3.9	13
AF229804	9762 Hs endozepine-like protein type 2 mutant mRNA	-35.5	-10.1	18
AF239243	9931 Hs histone deacetylase 7 (HDAC7) mRNA	-43.6	-20.5	15
AF242180	9974 Hs E2IG2 mRNA	-21.8	-5	13
AF251701	10196 Hs GTP-binding protein SB128 mRNA	-33.3	-12.6	13
AF258348	10295 Hs neuronal specific transcription factor DAT1 mRNA	-32.9	-13.3	13
AF263452	10432 Hs translational factor eIF-1 mRNA	-22.3	-6.9	18
AF269164	10547 Hs c21orf7 form D mRNA	-20.3	-4.8	13
AF271734	10578 Hs SCRIB1 variant N1 (SCRIB1) mRNA	-33.9	-10.7	18
AF273050	10627 Hs CTCL tumor antigen se37-2 mRNA	-20.8	-5.2	16
AF275817	10701 Hs PR-domain containing protein 10 (PRDM10) mRNA	-21.4	-4.6	19
AF277177	10727 Hs PNAS-119 mRNA	-31.7	-10.1	15
AF281049	10801 Hs testis fascin (FSCN3) mRNA	-28.2	-3.9	15
AF283645	10857 Hs folate transporter/carrier mRNA, complete cds	-42.5	-10.4	15
AF293339	11038 Hs ornithine decarboxylase antizyme 4 mRNA	-31.7	-6.9	18
AF297015	11085 Hs RGS8 mRNA	-21.8	-5.8	17
AF298547	11103 Hs nucleotide-binding site protein 1 mRNA	-29.5	-6.4	14
AF302110	11150 Hs alpha-aminoadipic semialdehyde dehydrogenase-phosphopantetheinyl transferase mRNA	-36.1	-9.6	19
AF305200	11200 Hs interleukin 17E (IL17E) mRNA	-32.7	-1.8	13
AF311388	11306 Hs livin inhibitor-of-apotosis (LIVIN) mRNA	-43.6	-12.4	14
AF316113	11385 Hs Galbeta1-3GalNAc 3'-sulfotransferase mRNA	-40.1	-6.9	15
AF338436	11816 Hs C1orf13 mRNA	-29	-4.9	15
AF338732	11821 Hs thymic stromal lymphopoietin protein TSLP mRNA	-20.8	-11.5	13
AF349000	11920 Hs MTP (MTP) mRNA	-29.9	-9.1	13
AF355198	714 Hs pantothenate kinase mRNA	-21.2	-6.3	16
AF365927	12086 Hs calcium transport protein CaT1 mRNA	-34.5	-9.2	15
AF365928	12087 Hs calcium transport protein CaT1 mRNAalternatively spliced	-31.3	-9.2	15
AF385437	12246 Hs T-cell activation WD repeat protein mRNA	-32.5	-11.3	17
AF395750	12363 Hs Athabascan SCID transcript variant 4 (SCIDA) mRNA, complete cds	-22.7	-8.4	15
AF395833	12370 Hs zinc-finger/leucine-zipper co-transducer NIF1 mRNA	-36.6	-4.8	15
AF426266	12711 Hs C21orf88 protein form A (C21orf88) mRNA	-36.7	-7.3	15
AF426267	12712 Hs C21orf88 protein form B (C21orf88) mRNA	-36.7	-7.3	15
AF432214	12765 Hs CLL-associated antigen KW-14 mRNA	-46.8	-1.9	13
AF445414	12873 Hs MPFYVE mRNA	-34.3	-8.3	18
AF448859	12896 Hs ataxin 2-binding protein variant 1 mRNA	-24.3	-7.3	14
AF454502	12946 Hs hypothetical protein mRNA	-31.3	-3.4	15
AF456237	12977 Hs testis protein mRNA	-31.3	-3.4	15
AF458069	12998 Hs IL-17RE mRNA	-30.3	-9.8	14
AF459633	13015 Hs immunoglobulin superfamily receptor translocation associated 4 mRNA	-24.1	-3.5	13
AF475284	13153 Hs neural stem cell derived neuronal survival protein precursor (SDNSF) mRNA	-31.2	-7.5	16
AF492015	13284 Hs probable protease inhibitor splice variant WAP8a precursor, mRNA	-29.7	-7.8	19
AF492016	13285 Hs probable protease inhibitor splice variant WAP8b precursor, mRNA	-29.7	-7.8	19
AF492484	13290 Hs copine III-like related protein mRNA	-49.7	-15.3	18
AF495724	13408 Hs FP13169 mRNA	-30.3	-11.3	14
AF503171	13544 Hs tristanin mRNA	-21.4	-4.6	19
AF517673	13660 Hs peroxisomal proliferator-activated receptor A interacting complex-285 peptide (PRIC285) mRNA	-24.7	-6.9	14
AF522196	13717 Hs scavenger receptor type F mRNA	-53.8	-15	14
AF522369	13720 Hs growth differentiation factor 7 mRNA	-43.2	-5.4	18
AF525416	13743 Hs unnamed C1q domain protein mRNA	-22.9	-6.1	16
AF537214	13912 Hs multiple coagulation factor deficiency protein 2 (MCFD2) mRNA	-31.2	-7.5	16
AF540969	13937 Hs transglutaminase y (TGM6) mRNA, complete cds	-38	-2.3	17
AF540970	13938 Hs transglutaminase y short form (TGM6) mRNA, complete cds	-38	-2.3	17
AF541281	13939 Hs plasticity related gene 1 mRNA	-50.2	-11.4	14
AL136808	14035 Hs mRNA	-22.7	-4.3	16
AL136865	14038 Hs mRNA	-32.9	-5.4	14
AL833085	14102 Hs mRNA	-28.4	-6.3	13
AY004252	14127 Hs PR-domain containing protein 12 (PRDM12) mRNA	-48.8	-16.4	13
AY027662	14275 Hs pantothenate kinase 1 beta (PANK1) mRNAalternatively spliced	-21.2	-6.3	16
AY029200	14323 Hs two-pore calcium channel protein 2 mRNA	-51.8	-3.8	16
AY037115	14449 Hs thymic stromal lymphopoietin (TSLP) mRNA	-20.8	-11.5	13
AY037144	859 Hs hypothetical protein CX157 mRNA	-46.1	-7.9	16
AY037148	862 Hs phosphatidylethanolamine binding protein mRNA	-34.8	-9.9	13
AY037157	871 Hs hypothetical protein SB146 mRNA	-41.1	-2.9	19
AY040679	14515 Hs hepatocellular carcinoma-associated antigen (HCA107) mRNA	-40.1	-9.3	14
AY043465	14557 Hs Fc receptor-like protein 2 (FCRH2) mRNA	-24.1	-3.5	13
AY044449	14569 Hs muscle alpha-kinase (MAK) mRNA	-38.3	-6.9	16
AY050660	14649 Hs CBP3 short form mRNAalternatively spliced	-23.1	-12.5	16
AY050671	14651 Hs GBPI-1 (PPP1R14D) mRNA	-30.5	-5.2	18
AY052377	14653 Hs mitochondrial ATP synthase regulatory component factor B (ATPW) mRNA, complete cds	-24.8	-5.8	16
AY061755	14705 Hs nesprin-1 beta mRNA	-22	-5.6	17
AY061756	14706 Hs nesprin-1 alpha mRNA	-24.1	-6.9	15
AY078082	14821 Hs Jun activation domain binding protein mRNA	-21.4	-9	15
AY078405	14828 Hs up-regulated gene 7 (URG7) mRNA	-44.4	-5.1	13
AY125955	15056 Hs putative peptidoglycan binding domain protein-like protein mRNA	-45	-5.4	18
AY151139	15218 Hs homeobox C14 protein mRNA	-30.8	-4	14
AY168638	15351 Hs metallothionein-1B mRNA	-29.9	-9.1	13
AY172949	15405 Hs KLHL9 protein mRNA	-33.9	-6.8	15
AY195859	15586 Hs reticulocalbin 3 precursor (RCN3) mRNA	-37.6	-6.7	19
AY205299	15636 Hs ULR061 mRNA	-35	-5.7	16
AY232654	15809 Hs granzyme B variant mRNA, complete cds	-31.5	-10.4	13
AY258284	15976 Hs proliferation-inducing protein 11 mRNA	-35.8	-9.2	19
AY279384	16115 Hs migration-inducing protein 5 (MIG5) mRNA	-32.3	-7.1	13
AY304518	16263 Hs lipid phosphate phosphatase-related protein type 4 mRNA	-49.4	-11.4	14
AY320283	16364 Hs endosome-TGN sorting connector mRNA	-55.3	-12.7	14
AY324823	16398 Hs selenoprotein O mRNA	-45.3	-12.6	14
AY324825	16400 Hs selenoprotein V mRNA	-30.3	-4.9	16
AY332222	16475 Hs impedes mitogenic signal propagation mRNA	-35.4	-3.9	15
AY347527	16593 Hs CREB mRNA	-23.2	-3.4	14
AY358124	16685 Hs clone DNA194909 SEMA5B (UNQ5867) mRNA	-26.5	-8.9	19
AY358130	16690 Hs clone DNA182432 FcRH2 (UNQ9236) mRNA	-24.1	-3.5	13
AY358151	16711 Hs clone DNA164543 GGTL6169 (UNQ6169) mRNA	-40.1	-8.7	16
AY358164	16724 Hs clone DNA203568 APEM9336 (UNQ9336) mRNA	-29.9	-12	14
AY358180	16740 Hs clone DNA168044 TOR2A (UNQ6408) mRNA	-62.4	-3.3	15
AY358192	16752 Hs clone DNA142934 GLSH6409 (UNQ6409) mRNA	-20.6	-5.2	17
AY358209	16769 Hs clone DNA147309 YPLR6490 (UNQ6490) mRNA	-28.5	-14.7	14
AY358291	16850 Hs clone DNA38113 CRLF1 (UNQ288) mRNA	-45.3	-10.6	15
AY358354	16912 Hs clone DNA68874 LGSP728 (UNQ728) mRNA	-32	-6.3	14
AY358408	16964 Hs clone DNA49141 LGLL338 (UNQ338) mRNA	-43	-6.9	16
AY358423	16979 Hs clone DNA40620 MWRP239 (UNQ239) mRNA	-37.6	-6.7	19
AY358436	16992 Hs clone DNA59616 VPAA547 (UNQ547) mRNA	-47	-4.9	17
AY358451	17007 Hs clone DNA119502 GSSR3056 (UNQ3056) mRNA	-30.3	-9.8	14
AY358457	17013 Hs clone DNA40621 NG22 (UNQ441) mRNA	-25.1	-9.3	15
AY358491	17046 Hs clone DNA125192 GLLV3061 (UNQ3061) mRNA	-52.5	-4.7	15
AY358550	17105 Hs clone DNA33455 SUFU (UNQ650) mRNA	-36.5	-3.9	13
AY358587	17141 Hs clone DNA59777 QAKY569 (UNQ569) mRNA	-29.4	-8.7	15
AY358621	17175 Hs clone DNA108670 WWLS2783 (UNQ2783) mRNA	-30.1	-8.3	19
AY358761	17315 Hs clone DNA139623 EAPG6122 (UNQ6122) mRNA	-42.7	-7.8	15
AY358835	17388 Hs clone DNA142232 LIVIN (UNQ5800) mRNA	-43.6	-12.4	14
AY358836	17389 Hs clone DNA172970 LIVIN (UNQ5800) mRNA	-43.6	-12.4	14
AY358963	17515 Hs clone DNA119302 prohormone convertase (UNQ2757) mRNA	-44.9	-8.8	19
AY359109	17660 Hs clone DNA92274 GWTM1933 (UNQ1933) mRNA	-34.8	-9.9	13
AY359125	17676 Hs clone DNA139608 IDLW5808 (UNQ5808) mRNA	-20.5	-2.9	14
AY359127	17678 Hs clone DNA147531 IL17E (UNQ3120) mRNA	-32.7	-1.8	13
AY439004	18049 Hs Ras-like family 11 member A (RASL11A) mRNA	-27.4	-10	16
AY455942	18120 Hs cementum attachment protein mRNAalternatively spliced	-56.1	-20.1	19
AY517501	18374 Hs hypothetical protein HCSM mRNA	-28.7	-3.4	15
AY635179	18845 Hs G protein-coupled receptor 139 (GPR139) mRNA	-41	-9.5	16
AY703045	19025 Hs AKNA transcript F1 (AKNA) mRNAalternatively spliced	-24.7	-8.7	15
AY730275	19082 Hs cousin-of-RKIP 1 protein (CORK1) mRNA	-34.8	-9.9	13
AY804132	19313 Hs MHC class II antigen (HLA-DPB1) mRNA, HLA-DPB1-DPB1*1901new allele	-35.3	-5.5	13
AY804134	19315 Hs MHC class II antigen (HLA-DPB1) mRNA, HLA-DPB1-DPB1*020102 allele	-35.3	-5.5	13
AY804135	19316 Hs MHC class II antigen (HLA-DPB1) mRNA, HLA-DPB1-DPB1*030101new allele	-35.3	-5.5	13
AY804137	19318 Hs MHC class II antigen (HLA-DPB1) mRNA, HLA-DPB1-DPB1*0402new allele	-35.3	-5.5	13
AY804138	19319 Hs MHC class II antigen (HLA-DPB1) mRNA, HLA-DPB1-DPB1*0501 allele	-35.3	-5.5	13
AY804139	19320 Hs MHC class II antigen (HLA-DPB1) mRNA, HLA-DPB1-DPB1*0901 allele	-35.3	-5.5	13
AY804140	19321 Hs MHC class II antigen (HLA-DPB1) mRNA, HLA-DPB1-DPB1*1401 allele	-35.3	-5.5	13
AY804142	19323 Hs MHC class II antigen (HLA-DPB1) mRNA, HLA-DPB1-DPB1*1901 allele	-35.3	-5.5	13
AY804143	19324 Hs MHC class II antigen (HLA-DPB1) mRNA, HLA-DPB1-DPB1*010101 allele	-35.3	-5.5	13
AY831401	19371 Hs MHC class II antigen (HLA-DPB1) mRNA, HLA-DPB1*1301 new allele	-36	-5.5	13
AY831402	19372 Hs MHC class II antigen (HLA-DPB1) mRNA, HLA-DPB1*0402 allele	-35.3	-5.5	13
AY831403	19373 Hs MHC class II antigen (HLA-DPB1) mRNA, HLA-DPB1*1301 allele	-35.3	-5.5	13
AY930112	19558 Hs diacylglycerol kinase alpha mRNAalternatively spliced	-30.8	-12.1	14
BC000097	19898 Hs transforming growth factor, beta-induced, 68kDa, mRNA (cDNA clone MGC1598 IMAGE3506051)	-42.2	-10.3	15
BC000109	19906 Hs ilvB (bacterial acetolactate synthase)-like, mRNA (cDNA clone IMAGE3504843)	-42.2	-22.4	13
BC000320	20062 Hs pyridoxal (pyridoxine, vitamin B6) phosphatase, mRNA (cDNA clone MGC8472 IMAGE2821743)	-50.5	-12.7	14
BC000333	20074 Hs deoxyhypusine synthase, mRNA (cDNA clone MGC8526 IMAGE2822554)	-40.7	-7.8	19
BC000410	20140 Hs GIPC PDZ domain containing family, member 1, mRNA (cDNA clone MGC8583 IMAGE2960992)	-50	-14.1	15
BC000531	20244 Hs insulin-like growth factor 2 (somatomedin A), mRNA (cDNA clone MGC8683 IMAGE2964584)	-28.8	-4.9	15
BC000597	20288 Hs cathepsin A, mRNA (cDNA clone MGC1994 IMAGE3346150)	-37.1	-3.4	13
BC000767	20416 Hs THAP domain containing 4, mRNA (cDNA clone IMAGE2961488)	-23.7	-3.2	13
BC000896	20491 Hs RAB10, member RAS oncogene family, mRNA (cDNA clone MGC4875 IMAGE3464547)	-27.4	-6.7	13
BC001050	20603 Hs nuclear factor of activated T-cells, cytoplasmic, calcineurin-dependent 3, mRNA (cDNA clone MGC1495 IMAGE3505967)	-39.6	-17.5	19
BC001119	20654 Hs integrin beta 4 binding protein, mRNA (cDNA clone MGC1959 IMAGE2989973)	-31	-4.3	14
BC001173	20697 Hs eukaryotic translation initiation factor 3, subunit 9 eta, 116kDa, mRNA (cDNA clone MGC2051 IMAGE3501759)	-49.2	-16.5	19
BC001236	20745 Hs hsp70-interacting protein, mRNA (cDNA clone MGC4919 IMAGE3454675)	-46.5	-10.3	13
BC001241	20750 Hs Rho GTPase activating protein 17, mRNA (cDNA clone IMAGE3463495)	-23.3	-8.1	15
BC001318	20811 Hs regulator of G-protein signalling 19, mRNA (cDNA clone MGC5531 IMAGE3454625)	-28.9	-13.8	16
BC001356	20835 Hs interferon-induced protein 35, mRNA (cDNA clone MGC2935 IMAGE3050452)	-31.9	-6.3	13
BC001358	20837 Hs mutS homolog 5 (E coli), mRNA (cDNA clone MGC2043 IMAGE3050865)	-44.7	-2.9	13
BC001670	21047 Hs Friend leukemia virus integration 1, mRNA (cDNA clone MGC2252 IMAGE2989507)	-29.6	-8.2	18
BC001842	21162 Hs THAP domain containing 4, mRNA (cDNA clone IMAGE2961488)	-23.7	-3.2	13
BC001936	21235 Hs BCL2-associated athanogene, mRNA (cDNA clone MGC4060 IMAGE2823774)	-31.7	-3.9	16
BC001946	21245 Hs bruno-like 4, RNA binding protein (Drosophila), mRNA (cDNA clone MGC4320 IMAGE2820541)	-25.8	-2.1	15
BC002373	21309 Hs hsp70-interacting protein, mRNA (cDNA clone MGC8552 IMAGE2822836)	-46.5	-10.3	13
BC002469	21383 Hs chromosome 1 open reading frame 56, mRNA (cDNA clone MGC1029 IMAGE3347975)	-47	-4.9	17
BC002492	21401 Hs TRM1 tRNA methyltransferase 1 homolog (S cerevisiae), mRNA (cDNA clone MGC1066 IMAGE3051390)	-27.9	-6.3	15
BC002498	21406 Hs mutS homolog 5 (E coli), mRNA (cDNA clone MGC2939 IMAGE3050903)	-44.7	-2.9	13
BC002923	21723 Hs POT1 protection of telomeres 1 homolog (S pombe), mRNA (cDNA clone MGC10280 IMAGE3955573)	-20.8	-8.5	16
BC002927	21724 Hs NmrA-like family domain containing 1, mRNA (cDNA clone MGC11351 IMAGE3954035)	-33.4	-5.4	18
BC007364	23493 Hs NmrA-like family domain containing 1, mRNA (cDNA clone MGC16141 IMAGE3630659)	-33.4	-5.4	18
BC010353	25021 Hs protein tyrosine phosphatase-like (proline instead of catalytic arginine), member A, mRNA (cDNA clone MGC13358 IMAGE4293342)	-56.1	-20.1	19
BC012986	26142 Hs SMAD family member 6, mRNA (cDNA clone MGC16155 IMAGE3632931)	-35.2	-2	16
BC015470	27141 Hs aminoadipate-semialdehyde dehydrogenase-phosphopantetheinyl transferase, mRNA (cDNA clone MGC8777 IMAGE3914010)	-36.1	-9.6	19
BC015619	27222 Hs BAI1-associated protein 2-like 2, mRNA (cDNA clone MGC22924 IMAGE4843302)	-29.9	-12	14
BC015679	27250 Hs coiled-coil domain containing 131, mRNA (cDNA clone IMAGE4652200)	-35	-8.3	17
BC015753	27286 Hs chemokine (C-X-C motif) ligand 2, mRNA (cDNA clone MGC23071 IMAGE4875789)	-38.3	-3.4	15
BC015869	27346 Hs endothelial PAS domain protein 1, mRNA (cDNA clone IMAGE4701520)	-22.4	-6.3	19
BC016147	27454 Hs nuclear receptor subfamily 4, group A, member 1, mRNA (cDNA clone MGC9485 IMAGE3921259)	-21.9	-7.6	17
BC016169	27467 Hs GIPC PDZ domain containing family, member 1, mRNA (cDNA clone MGC15889 IMAGE3530664)	-50	-14.1	15
BC016183	27476 Hs protein phosphatase 2, regulatory subunit B', gamma isoform, mRNA (cDNA clone MGC23064 IMAGE4855950)	-28.6	-13.1	19
BC016292	27491 Hs ubiquitin-conjugating enzyme E2C, mRNA (cDNA clone MGC9617 IMAGE3910286)	-39.6	-9.8	17
BC016308	27498 Hs chemokine (C-X-C motif) ligand 3, mRNA (cDNA clone MGC22505 IMAGE4070983)	-38.3	-3.4	15
BC016728	27632 Hs aminoadipate-semialdehyde dehydrogenase-phosphopantetheinyl transferase, mRNA (cDNA clone MGC24460 IMAGE4081713)	-36.1	-9.6	19
BC016763	27655 Hs homeobox D4, mRNA (cDNA clone MGC22628 IMAGE4068219)	-25.1	-4.7	14
BC016854	27703 Hs chromosome 11 open reading frame 67, mRNA (cDNA clone MGC16960 IMAGE3856546)	-20.9	-12.3	17
BC016880	27716 Hs coiled-coil and C2 domain containing 1B, mRNA (cDNA clone MGC17913 IMAGE3913149)	-33.3	-6.7	16
BC016902	27718 Hs nudix (nucleoside diphosphate linked moiety X)-type motif 18, mRNA (cDNA clone MGC21012 IMAGE3914234)	-56.1	-13.5	19
BC017018	27772 Hs DnaJ (Hsp40) homolog, subfamily C, member 12, mRNA (cDNA clone MGC8921 IMAGE3884093)	-21.6	-5.8	13
BC017117	27827 Hs cAMP responsive element modulator, mRNA (cDNA clone IMAGE3907190)	-22.9	-4.2	16
BC017789	28110 Hs cysteine and histidine-rich domain (CHORD)-containing 1, mRNA (cDNA clone IMAGE4286875)	-21.1	-9.9	16
BC018514	28342 Hs solute carrier family 19 (thiamine transporter), member 2, mRNA (cDNA clone MGC17044 IMAGE3872233)	-45.6	-9.1	16
BC018700	28393 Hs chromosome transmission fidelity factor 8 homolog (S cerevisiae), mRNA (cDNA clone MGC4613 IMAGE3504183)	-28.7	-11.1	13
BC018997	28491 Hs zinc finger protein 688, mRNA (cDNA clone MGC20507 IMAGE4336167)	-53.4	-5.8	14
BC019083	28520 Hs dom-3 homolog Z (C elegans), mRNA (cDNA clone MGC29502 IMAGE4647012)	-37.5	-8.5	13
BC020779	28926 Hs phosphatidylethanolamine-binding protein 4, mRNA (cDNA clone MGC22776 IMAGE4700840)	-34.7	-9.9	13
BC021113	29066 Hs transcription factor Dp-2 (E2F dimerization partner 2), mRNA (cDNA clone MGC31887 IMAGE4653771)	-24.6	-6.3	19
BC021222	29121 Hs cyclin M2, mRNA (cDNA clone MGC12933 IMAGE4308662)	-36.8	-1.9	14
BC021282	29157 Hs zinc finger protein 444, mRNA (cDNA clone MGC29508 IMAGE5016494)	-51.1	-3.9	15
BC021554	29177 Hs chromosome 16 open reading frame 57, mRNA (cDNA clone MGC31809 IMAGE4541229)	-37.6	-16.5	13
BC021571	29189 Hs ring finger protein 139, mRNA (cDNA clone MGC31961 IMAGE4550103)	-52.9	-10.1	13
BC021893	29264 Hs solute carrier family 25, member 32, mRNA (cDNA clone MGC21744 IMAGE4524907)	-42.5	-10.4	15
BC022288	29424 Hs calsequestrin 2 (cardiac muscle), mRNA (cDNA clone MGC22461 IMAGE4289141)	-34.1	-0.5	15
BC022391	29495 Hs mitochondrial ribosomal protein L30, mRNA (cDNA clone MGC24095 IMAGE4611185)	-25.1	-3.6	13
BC022458	29531 Hs protein arginine methyltransferase 8, mRNA (cDNA clone MGC26069 IMAGE4796524)	-30.3	-10.9	15
BC022996	29688 Hs SH3-domain binding protein 2, mRNA (cDNA clone MGC29882 IMAGE5103986)	-45	-3.4	18
BC023523	29719 Hs diacylglycerol kinase, alpha 80kDa, mRNA (cDNA clone MGC12821 IMAGE4304187)	-30.8	-12.1	14
BC023567	29743 Hs cytokine receptor-like factor 3, mRNA (cDNA clone MGC20661 IMAGE4309046)	-39.9	-9.3	18
BC023602	29762 Hs hypothetical protein FLJ22222, mRNA (cDNA clone MGC22927 IMAGE4541555)	-42.7	-14.6	18
BC024031	29826 Hs tripartite motif-containing 44, mRNA (cDNA clone MGC3490 IMAGE3532065)	-44.4	-7.3	17
BC024184	29860 Hs germ cell-less homolog 1 (Drosophila)-like, mRNA (cDNA clone MGC26583 IMAGE4823275)	-48.7	-12.6	18
BC024185	29861 Hs germ cell-less homolog 1 (Drosophila)-like, mRNA (cDNA clone MGC26585 IMAGE4824160)	-48.7	-12.6	18
BC025414	30067 Hs acid phosphatase 5, tartrate resistant, mRNA (cDNA clone MGC1189 IMAGE3050996)	-26.7	-5.2	15
BC026072	30226 Hs ubiquitin specific peptidase 12, mRNA (cDNA clone MGC26480 IMAGE4830251)	-32	-9.3	17
BC026306	30336 Hs polymerase (DNA directed), mu, mRNA (cDNA clone MGC26030 IMAGE4813399)	-41.4	-6	14
BC026346	30370 Hs family with sequence similarity 84, member A, mRNA (cDNA clone MGC26676 IMAGE4812838)	-27.3	-10.1	18
BC027860	30497 Hs filamin A interacting protein 1-like, mRNA (cDNA clone MGC34368 IMAGE5228947)	-25	-6.9	16
BC028032	30602 Hs inositol polyphosphate-5-phosphatase, 72 kDa, mRNA (cDNA clone MGC39911 IMAGE5242186)	-40.9	-6.9	15
BC028035	30604 Hs metallophosphoesterase domain containing 1, mRNA (cDNA clone MGC40027 IMAGE5242615)	-45.1	-12.6	14
BC028068	30618 Hs Janus kinase 3 (a protein tyrosine kinase, leukocyte), mRNA (cDNA clone MGC39993 IMAGE5212575)	-36	-5.7	14
BC028241	30713 Hs cDNA clone MGC40089 IMAGE5243239	-38.2	-6.3	17
BC028415	30778 Hs cancer susceptibility candidate 1, mRNA (cDNA clone MGC33578 IMAGE4823620)	-25.3	-8.3	13
BC029588	31073 Hs chromosome 21 open reading frame 121, mRNA (cDNA clone MGC39705 IMAGE5271985)	-23.7	-1.9	15
BC029785	31111 Hs FLJ42875 protein, mRNA (cDNA clone MGC35434 IMAGE5190167)	-53	-1.5	17
BC029798	31118 Hs cytoglobin, mRNA (cDNA clone MGC34702 IMAGE5193583)	-27.2	-5.4	17
BC031210	31529 Hs male-specific lethal 3-like 1 (Drosophila), mRNA (cDNA clone MGC39484 IMAGE5313214)	-28.2	-0.9	13
BC031281	31566 Hs tetratricopeptide repeat domain 16, mRNA (cDNA clone MGC39779 IMAGE5295890)	-38	-6.9	16
BC031812	31674 Hs amiloride-sensitive cation channel 4, pituitary, mRNA (cDNA clone MGC24860 IMAGE4944238)	-40.3	-1.5	15
BC031870	31686 Hs diacylglycerol kinase, alpha 80kDa, mRNA (cDNA clone MGC42356 IMAGE4819985)	-30.8	-12.1	14
BC031945	31697 Hs chromosome 2 open reading frame 19, mRNA (cDNA clone MGC42830 IMAGE4830090)	-26.8	-1.8	18
BC031998	31711 Hs chromosome 22 open reading frame 23, mRNA (cDNA clone MGC21617 IMAGE4755328)	-31.6	-7.9	18
BC032851	32104 Hs Cas-Br-M (murine) ecotropic retroviral transforming sequence b, mRNA (cDNA clone MGC33110 IMAGE5269036)	-23.1	-13.3	14
BC033242	32256 Hs methyl-CpG binding domain protein 1, mRNA (cDNA clone MGC45928 IMAGE5432943)	-42.9	-4.9	15
BC033499	32288 Hs coiled-coil domain containing 116, mRNA (cDNA clone MGC35219 IMAGE5172053)	-39.1	-4.8	14
BC033515	32294 Hs LysM, putative peptidoglycan-binding, domain containing 2, mRNA (cDNA clone MGC35274 IMAGE5175226)	-45	-5.4	18
BC033523	32298 Hs zinc finger protein 679, mRNA (cDNA clone MGC42415 IMAGE4821935)	-29.1	-8.8	13
BC033682	32354 Hs solute carrier family 22 (organic anion transporter), member 6, mRNA (cDNA clone MGC45260 IMAGE5190748)	-37.8	-12.2	14
BC033694	32363 Hs BCL2-like 11 (apoptosis facilitator), mRNA (cDNA clone MGC45206 IMAGE5213713)	-20.8	-8.1	16
BC033886	32477 Hs germ cell-less homolog 1 (Drosophila)-like, mRNA (cDNA clone MGC32971 IMAGE5269791)	-48.7	-12.6	18
BC034344	32580 Hs elongation of very long chain fatty acids (FEN1/Elo2, SUR4/Elo3, yeast)-like 3, mRNA (cDNA clone MGC21435 IMAGE4745607)	-22.9	-9	19
BC034469	32620 Hs coiled-coil domain containing 87, mRNA (cDNA clone MGC26170 IMAGE4823402)	-32	-5.1	17
BC034528	32647 Hs serpin peptidase inhibitor, clade B (ovalbumin), member 8, mRNA (cDNA clone MGC24899 IMAGE4780455)	-21.8	-6	17
BC034689	32678 Hs UL16 binding protein 2, mRNA (cDNA clone MGC21383 IMAGE4747126)	-37	-3.4	16
BC034705	32689 Hs bradykinin receptor B1, mRNA (cDNA clone MGC21220 IMAGE4753410)	-22.3	-2.9	14
BC034776	32712 Hs chromosome 9 open reading frame 98, mRNA (cDNA clone MGC35281 IMAGE5175757)	-24.4	-10.7	17
BC034966	32752 Hs N-acetylneuraminate pyruvate lyase (dihydrodipicolinate synthase), mRNA (cDNA clone IMAGE4825500)	-29	-4.9	15
BC034983	32765 Hs GTPase activating Rap/RanGAP domain-like 3, mRNA (cDNA clone MGC32930 IMAGE4821143)	-23	-13	18
BC035214	32854 Hs SFRS protein kinase 2, mRNA (cDNA clone MGC24896 IMAGE4778251)	-20.6	-1.7	13
BC035606	32957 Hs fascin homolog 3, actin-bundling protein, testicular (Strongylocentrotus purpuratus), mRNA (cDNA clone MGC45033 IMAGE5172588)	-28.2	-3.9	15
BC035619	32964 Hs septin 12, mRNA (cDNA clone MGC45437 IMAGE5172555)	-24.3	-9.5	13
BC035721	33005 Hs mitochondrial GTPase 1 homolog (S cerevisiae), mRNA (cDNA clone MGC46265 IMAGE5588933)	-36.4	-7.2	13
BC035725	33008 Hs synaptotagmin-like 1, mRNA (cDNA clone MGC45995 IMAGE5722683)	-41.1	-2.9	19
BC035753	33022 Hs cDNA clone MGC46071 IMAGE5759490	-38.2	-6.3	17
BC035912	33073 Hs dipeptidyl-peptidase 6, mRNA (cDNA clone IMAGE5494573)	-35.6	-9	14
BC035973	33094 Hs solute carrier family 22 (organic cation transporter), member 13, mRNA (cDNA clone MGC32613 IMAGE4609915)	-26.2	-2.3	16
BC036063	33142 Hs nuclear receptor interacting protein 2, mRNA (cDNA clone MGC33681 IMAGE5276999)	-30.1	-12.7	17
BC036081	33156 Hs GNAS complex locus, mRNA (cDNA clone IMAGE5302402)	-32.9	-19.7	15
BC036263	33230 Hs cDNA clone MGC9515 IMAGE3903371	-25	-9.6	19
BC036459	33286 Hs RING1 and YY1 binding protein, mRNA (cDNA clone MGC33492 IMAGE4813939)	-25.7	-4.4	13
BC036470	33294 Hs cadherin 2, type 1, N-cadherin (neuronal), mRNA (cDNA clone MGC41765 IMAGE5264944)	-42.3	-9.9	14
BC037542	33557 Hs mindbomb homolog 2 (Drosophila), mRNA (cDNA clone MGC40472 IMAGE5168033)	-39.8	-12	19
BC037556	33564 Hs KIAA0182, mRNA (cDNA clone MGC40455 IMAGE4994198)	-30.6	-11.9	16
BC038583	33728 Hs hypothetical protein LOC51252, mRNA (cDNA clone MGC45100 IMAGE5229455)	-34.4	-8.1	13
BC039026	33812 Hs Fas-activated serine/threonine kinase, mRNA (cDNA clone MGC47542 IMAGE4940575)	-50.6	-1.5	14
BC039068	33825 Hs hypothetical protein MGC34761, mRNA (cDNA clone MGC34761 IMAGE5188643)	-41.4	-6.4	18
BC039133	33847 Hs kelch-like 9 (Drosophila), mRNA (cDNA clone MGC16975 IMAGE4339111)	-33.9	-6.8	15
BC039195	33864 Hs solute carrier family 35, member F2, mRNA (cDNA clone MGC16858 IMAGE3847013)	-43.8	-6.3	15
BC039586	33953 Hs KIAA1704, mRNA (cDNA clone MGC48766 IMAGE5722236)	-33.8	-4.3	17
BC039719	33983 Hs chromosome 1 open reading frame 74, mRNA (cDNA clone MGC47797 IMAGE5770046)	-29.6	-14.6	15
BC039905	34046 Hs tripeptidyl peptidase II, mRNA (cDNA clone MGC47733 IMAGE6067427)	-31.5	-9.7	13
BC040062	34072 Hs potassium channel tetramerisation domain containing 10, mRNA (cDNA clone MGC46001 IMAGE5494016)	-35	-5.7	16
BC040357	34154 Hs multiple coagulation factor deficiency 2, mRNA (cDNA clone MGC9537 IMAGE3925166)	-31.2	-7.5	16
BC040642	34242 Hs zinc finger protein 785, mRNA (cDNA clone MGC41915 IMAGE4811661)	-53.5	-3.4	17
BC040704	34251 Hs chromosome 7 open reading frame 27, mRNA (cDNA clone IMAGE5740490)	-28.9	-1.8	14
BC041031	34301 Hs mutS homolog 5 (E coli), mRNA (cDNA clone MGC52249 IMAGE4591368)	-44.7	-2.9	13
BC041124	34339 Hs neutral sphingomyelinase (N-SMase) activation associated factor, mRNA (cDNA clone MGC47757 IMAGE5785460)	-38.8	-16.4	19
BC041633	34434 Hs chromosome 1 open reading frame 210, mRNA (cDNA clone MGC52423 IMAGE4868093)	-39.5	-5.7	13
BC041787	34466 Hs solute carrier family 11 (proton-coupled divalent metal ion transporters), member 1, mRNA (cDNA clone IMAGE4717241)	-29.2	-7.7	15
BC041791	34469 Hs Rho-related BTB domain containing 1, mRNA (cDNA clone MGC33841 IMAGE5297756)	-21	-6.3	18
BC041829	34483 Hs chromosome 17 open reading frame 39, mRNA (cDNA clone MGC43491 IMAGE5268071)	-41.6	-4.7	14
BC041867	34498 Hs hypothetical protein LOC339524, mRNA (cDNA clone IMAGE5271424)	-43.5	-13.2	14
BC042830	34644 Hs oral-facial-digital syndrome 1, mRNA (cDNA clone IMAGE5302058)	-27.1	-5.3	13
BC042877	34651 Hs RPE-spondin, mRNA (cDNA clone MGC35165 IMAGE5169941)	-54.3	-4.4	18
BC043005	34678 Hs hypothetical protein MGC39581, mRNA (cDNA clone MGC44446 IMAGE5297674)	-40.8	-19.9	13
BC043351	34728 Hs jerky homolog (mouse), mRNA (cDNA clone MGC49934 IMAGE6156875)	-31.4	-6.9	17
BC044634	34837 Hs cytokine receptor-like factor 1, mRNA (cDNA clone MGC52126 IMAGE5926400)	-45.3	-10.6	15
BC044886	34869 Hs opposite strand transcription unit to STAG3, mRNA (cDNA clone MGC51285 IMAGE5302712)	-37	-7.8	14
BC045640	34945 Hs RAN binding protein 5, mRNA (cDNA clone MGC41882 IMAGE5298410)	-20.5	-4.7	15
BC045711	34965 Hs bruno-like 4, RNA binding protein (Drosophila), mRNA (cDNA clone MGC48297 IMAGE5261155)	-25.8	-2.1	15
BC046149	35019 Hs nitrilase 1, mRNA (cDNA clone MGC57670 IMAGE5764281)	-20.4	-9.3	17
BC046189	35035 Hs transmembrane protein 102, mRNA (cDNA clone MGC57791 IMAGE5730428)	-37.1	-7.4	13
BC047030	35107 Hs uridine phosphorylase 1, mRNA (cDNA clone MGC54255 IMAGE5549432)	-27.1	-1.7	18
BC047309	35151 Hs zinc finger and SCAN domain containing 21, mRNA (cDNA clone MGC54271 IMAGE5111890)	-32.9	-5.4	14
BC047777	35339 Hs zinc finger protein 554, mRNA (cDNA clone MGC54281 IMAGE6187000)	-38.9	-11	13
BC047870	35347 Hs src kinase associated phosphoprotein 1, mRNA (cDNA clone MGC57534 IMAGE5747375)	-26.2	-6.9	13
BC049821	35489 Hs upstream transcription factor 2, c-fos interacting, mRNA (cDNA clone MGC52244 IMAGE5483523)	-34.8	-7.3	13
BC050085	35516 Hs LIM domain only 3 (rhombotin-like 2), mRNA (cDNA clone MGC50972 IMAGE5274811)	-32.9	-13.3	13
BC050280	35526 Hs integrin, alpha 7, mRNA (cDNA clone MGC33821 IMAGE5284443)	-37.4	-8.9	14
BC050683	35712 Hs zinc finger protein 410, mRNA (cDNA clone MGC60250 IMAGE5752452)	-25.1	-6.4	13
BC050687	35716 Hs ras-related C3 botulinum toxin substrate 1 (rho family, small GTP binding protein Rac1), mRNA (cDNA clone MGC60264 IMAGE6149377)	-32.3	-7.1	13
BC050736	35745 Hs ubiquitin-conjugating enzyme E2C, mRNA (cDNA clone MGC60380 IMAGE6503915)	-39.6	-9.8	17
BC051379	35823 Hs hypothetical protein LOC51252, mRNA (cDNA clone MGC59770 IMAGE5441067)	-33.7	-8.1	13
BC051743	35859 Hs zinc finger protein 91 homolog (mouse), mRNA (cDNA clone MGC51126 IMAGE4827133)	-42	-4.9	14
BC052254	35967 Hs Wolf-Hirschhorn syndrome candidate 1, mRNA (cDNA clone IMAGE6302332)	-21.2	-8.7	17
BC052284	35980 Hs family with sequence similarity 84, member A, mRNA (cDNA clone MGC59924 IMAGE5454643)	-27.3	-10.1	18
BC052569	36013 Hs SMAD family member 6, mRNA (cDNA clone MGC59969 IMAGE5922640)	-35.2	-2	16
BC053322	36091 Hs deformed epidermal autoregulatory factor 1 (Drosophila), mRNA (cDNA clone MGC59746 IMAGE6584290)	-60.2	-3.4	14
BC053902	36246 Hs similar to hypothetical protein, mRNA (cDNA clone MGC61707 IMAGE6165542)	-32	-6.3	14
BC054337	36288 Hs regulator of G-protein signalling 19, mRNA (cDNA clone MGC61464 IMAGE6067115)	-28.9	-13.8	16
BC057255	36461 Hs KIAA0423, mRNA (cDNA clone MGC51232 IMAGE5274847)	-25.6	-5.4	19
BC057774	36483 Hs RNA (guanine-9-) methyltransferase domain containing 3, mRNA (cDNA clone MGC71547 IMAGE30338757)	-25.5	-2.8	19
BC058003	36540 Hs N-acetylneuraminate pyruvate lyase (dihydrodipicolinate synthase), mRNA (cDNA clone MGC61869 IMAGE4607228)	-29	-4.9	15
BC058923	36612 Hs zinc finger protein 7, mRNA (cDNA clone MGC65112 IMAGE4516166)	-36.9	-6.3	19
BC058937	36620 Hs solute carrier family 25, member 28, mRNA (cDNA clone MGC65184 IMAGE6139015)	-43.9	-14.5	19
BC059361	36630 Hs ADP-ribosylation factor-like 10, mRNA (cDNA clone MGC71502 IMAGE30344341)	-59.7	-14.6	14
BC059400	36660 Hs cAMP responsive element binding protein 5, mRNA (cDNA clone MGC71757 IMAGE30343999)	-26.5	-8.1	16
BC060802	36726 Hs histamine receptor H1, mRNA (cDNA clone MGC71613 IMAGE30340368)	-20.6	-8.2	16
BC061927	36826 Hs TP53 activated protein 1, mRNA (cDNA clone MGC75059 IMAGE5736876)	-39.8	-5.4	19
BC062990	37011 Hs solute carrier family 37 (glycerol-3-phosphate transporter), member 2, mRNA (cDNA clone IMAGE5013478)	-39.1	-17.9	18
BC063008	37022 Hs two pore segment channel 2, mRNA (cDNA clone MGC70581 IMAGE5214862)	-51.8	-3.8	16
BC063010	37023 Hs regulator of G-protein signalling 19, mRNA (cDNA clone MGC70851 IMAGE5215492)	-28.9	-13.8	16
BC063043	37039 Hs perforin 1 (pore forming protein), mRNA (cDNA clone MGC65093 IMAGE5748582)	-22.7	-2.9	14
BC063110	37044 Hs interleukin 17 receptor E, mRNA (cDNA clone IMAGE30372618)	-30.3	-9.8	14
BC063405	37107 Hs bolA homolog 1 (E coli), mRNA (cDNA clone MGC75015 IMAGE5190565)	-48.3	-20.7	18
BC063468	37148 Hs oncostatin M receptor, mRNA (cDNA clone IMAGE5190501)	-20.4	-6.7	14
BC063883	37297 Hs ADP-ribosylarginine hydrolase, mRNA (cDNA clone MGC75486 IMAGE30374536)	-26.3	-12.4	14
BC064636	37441 Hs ring finger protein 139, mRNA (cDNA clone MGC74661 IMAGE5748185)	-52.9	-10.1	13
BC064922	37487 Hs pyridoxal (pyridoxine, vitamin B6) phosphatase, mRNA (cDNA clone MGC74719 IMAGE6141538)	-50.5	-12.7	14
BC065281	37600 Hs heat shock 70kDa protein 14, mRNA (cDNA clone IMAGE6172299)	-45.8	-4.1	13
BC065367	37614 Hs nudix (nucleoside diphosphate linked moiety X)-type motif 1, mRNA (cDNA clone MGC71157 IMAGE5814797)	-32.3	-10.4	15
BC065575	37668 Hs tripartite motif-containing 6, mRNA (cDNA clone MGC61844 IMAGE4609084)	-30	-11.3	15
BC065743	37689 Hs chemokine (C-X-C motif) ligand 3, mRNA (cDNA clone MGC72105 IMAGE4717346)	-38.3	-3.4	15
BC066342	37819 Hs cAMP responsive element modulator, mRNA (cDNA clone IMAGE4798546)	-22.9	-4.2	16
BC066890	37869 Hs nuclear receptor subfamily 4, group A, member 2, mRNA (cDNA clone MGC86960 IMAGE4828460)	-28.8	-6.3	14
BC067259	37994 Hs chromosome 19 open reading frame 2, mRNA (cDNA clone MGC74705 IMAGE6500727)	-29.5	-10	16
BC067746	38150 Hs C-type lectin domain family 1, member A, mRNA (cDNA clone MGC87010 IMAGE30337675)	-29.4	-8.7	15
BC068007	38243 Hs nuclear factor of activated T-cells, cytoplasmic, calcineurin-dependent 2 interacting protein, mRNA (cDNA clone IMAGE6142228)	-33.5	-13.1	13
BC068535	38351 Hs TP53 activated protein 1, mRNA (cDNA clone MGC87373 IMAGE4797588)	-39.8	-5.4	19
BC068992	38403 Hs ATG4 autophagy related 4 homolog D (S cerevisiae), mRNA (cDNA clone MGC78385 IMAGE6578102)	-51	-11.2	16
BC069185	38523 Hs Fc receptor-like 2, mRNA (cDNA clone IMAGE6714138)	-24.1	-3.5	13
BC069399	38660 Hs p53-regulated apoptosis-inducing protein 1, mRNA (cDNA clone MGC96921 IMAGE7262130)	-44.1	-12	13
BC069421	38681 Hs metallothionein 1B (functional), mRNA (cDNA clone MGC97427 IMAGE7262703)	-29.9	-9.1	13
BC069426	38685 Hs p53-regulated apoptosis-inducing protein 1, mRNA (cDNA clone MGC96933 IMAGE7262142)	-44.1	-12	13
BC069501	38755 Hs carboxylesterase 7, mRNA (cDNA clone MGC97182 IMAGE7262427)	-37.2	-12.7	14
BC069539	38791 Hs phospholipase A2, group X, mRNA (cDNA clone MGC97039 IMAGE7262248)	-28	-3.4	16
BC069548	38800 Hs carboxylesterase 7, mRNA (cDNA clone MGC97193 IMAGE7262439)	-37.2	-12.7	14
BC069565	38815 Hs interleukin 25, mRNA (cDNA clone MGC97019 IMAGE7262228)	-32.7	-1.8	13
BC069718	38935 Hs regulator of G-protein signalling 8, mRNA (cDNA clone MGC97339 IMAGE7262591)	-21.8	-5.8	17
BC073830	39644 Hs chromosome 8 open reading frame 31, mRNA (cDNA clone IMAGE3454245)	-33.9	-10.3	16
BC073843	39648 Hs coiled-coil domain containing 131, mRNA (cDNA clone IMAGE5211051)	-35	-8.3	17
BC074769	39754 Hs ADP-ribosylarginine hydrolase, mRNA (cDNA clone MGC103809 IMAGE30915190)	-26.3	-12.4	14
BC074788	39769 Hs SERTA domain containing 2, mRNA (cDNA clone MGC104110 IMAGE30915563)	-23.3	-3.9	19
BC074789	39770 Hs SERTA domain containing 2, mRNA (cDNA clone MGC103952 IMAGE30915346)	-23.3	-3.9	19
BC074797	39777 Hs homeobox D4, mRNA (cDNA clone MGC103906 IMAGE30915295)	-25.1	-4.7	14
BC074900	39875 Hs zinc finger protein 514, mRNA (cDNA clone MGC104036 IMAGE30915480)	-31.7	-9.8	18
BC074901	39876 Hs zinc finger protein 514, mRNA (cDNA clone MGC103869 IMAGE30915251)	-31.7	-9.8	18
BC075021	39991 Hs potassium channel, subfamily K, member 10, transcript variant 3, mRNA (cDNA clone MGC104160 IMAGE30915621)	-39.8	-9.7	19
BC075022	39992 Hs potassium channel, subfamily K, member 10, transcript variant 3, mRNA (cDNA clone MGC104002 IMAGE30915410)	-39.8	-9.7	19
BC075088	40057 Hs ankyrin repeat and SOCS box-containing 16, mRNA (cDNA clone MGC103981 IMAGE30915388)	-38.6	-9.3	14
BC076399	40110 Hs solute carrier family 25, member 28, mRNA (cDNA clone MGC90224 IMAGE5728224)	-43.9	-14.5	19
BC077726	40121 Hs sema domain, seven thrombospondin repeats (type 1 and type 1-like), transmembrane domain (TM) and short cytoplasmic domain, (semaphorin) 5B, mRNA (cDNA clone MGC78583 IMAGE6597493)	-26.5	-8.9	19
BC077727	40122 Hs DKFZP564J0863 protein, mRNA (cDNA clone MGC78594 IMAGE5952471)	-34.6	-10.6	19
BC080577	40192 Hs cDNA clone MGC99667 IMAGE6597328	-27.5	-4.9	13
BC085608	40297 Hs Ellis van Creveld syndrome, mRNA (cDNA clone MGC105107 IMAGE30523373)	-55.7	-9.2	14
BC089400	40354 Hs MAP7 domain containing 2, mRNA (cDNA clone MGC104944 IMAGE3063898)	-44.9	-7.4	14
BC090867	40413 Hs opposite strand transcription unit to STAG3, mRNA (cDNA clone MGC102871 IMAGE6179098)	-37	-7.8	14
BC093661	40669 Hs chromosome 14 open reading frame 177, mRNA (cDNA clone MGC120696 IMAGE7939506)	-30.1	-12.7	15
BC093690	40695 Hs carbohydrate (chondroitin 6) sulfotransferase 3, mRNA (cDNA clone MGC120725 IMAGE7939535)	-23.6	-3.9	15
BC093713	40718 Hs hypothetical protein LOC146713, mRNA (cDNA clone MGC120748 IMAGE7939558)	-29	-5	16
BC093745	40750 Hs hypothetical LOC441178, mRNA (cDNA clone MGC120780 IMAGE7939590)	-33.8	-6.8	15
BC093842	40835 Hs leucine rich repeat containing 25, mRNA (cDNA clone MGC120877 IMAGE7939687)	-40.1	-8.7	16
BC093901	40894 Hs hypothetical protein LOC283392, mRNA (cDNA clone MGC120936 IMAGE7939746)	-38.9	-10.8	18
BC093903	40896 Hs hypothetical protein LOC283392, mRNA (cDNA clone MGC120938 IMAGE7939748)	-38.9	-10.8	18
BC093991	40980 Hs heat shock protein, alpha-crystallin-related, B9, mRNA (cDNA clone MGC121026 IMAGE7939836)	-40.9	-8.3	18
BC093993	40982 Hs heat shock protein, alpha-crystallin-related, B9, mRNA (cDNA clone MGC121028 IMAGE7939838)	-40.9	-8.3	18
BC094735	41026 Hs solute carrier family 2 (facilitated glucose transporter), member 11, mRNA (cDNA clone MGC104565 IMAGE5304025)	-47.6	-10.4	13
BC095407	41100 Hs cAMP responsive element binding protein 1, mRNA (cDNA clone MGC110900 IMAGE30344522)	-23.2	-3.4	14
BC095520	41180 Hs olfactory receptor, family 1, subfamily G, member 1, mRNA (cDNA clone MGC111736 IMAGE6971960)	-39.9	-9.8	15
BC096344	41460 Hs oral-facial-digital syndrome 1, mRNA (cDNA clone MGC117038 IMAGE40008704)	-27.1	-5.3	13
BC096716	41501 Hs protein phosphatase 1, regulatory (inhibitor) subunit 14D, mRNA (cDNA clone MGC119017 IMAGE40003029)	-30.5	-5.2	18
BC098124	41571 Hs protein phosphatase 1, regulatory (inhibitor) subunit 14D, mRNA (cDNA clone MGC119015 IMAGE40003027)	-30.5	-5.2	18
BC098376	41696 Hs KIAA1267, mRNA (cDNA clone MGC102843 IMAGE6181132)	-25.6	-5.4	13
BC100978	42034 Hs rhomboid, veinlet-like 3 (Drosophila), mRNA (cDNA clone MGC119301 IMAGE40005247)	-33.4	-5.7	15
BC101510	42418 Hs transmembrane emp24 protein transport domain containing 8, mRNA (cDNA clone MGC126559 IMAGE8069016)	-51.6	-3.5	15
BC101557	42464 Hs zinc finger and SCAN domain containing 23, mRNA (cDNA clone MGC126606 IMAGE8069063)	-27.1	-7.8	15
BC101559	42466 Hs zinc finger and SCAN domain containing 23, mRNA (cDNA clone MGC126608 IMAGE8069065)	-27.1	-7.8	15
BC101601	42502 Hs Src homology 2 domain containing F, mRNA (cDNA clone MGC126650 IMAGE8069107)	-28.9	-1.8	15
BC101603	42504 Hs Src homology 2 domain containing F, mRNA (cDNA clone MGC126652 IMAGE8069109)	-28.9	-1.8	15
BC101681	42576 Hs chromosome 6 open reading frame 194, mRNA (cDNA clone MGC126730 IMAGE8069187)	-41.9	-4.9	13
BC101685	42580 Hs chromosome 6 open reading frame 194, mRNA (cDNA clone MGC126734 IMAGE8069191)	-41.9	-4.9	13
BC101744	42637 Hs keratin associated protein 5-9, mRNA (cDNA clone MGC126793 IMAGE8069250)	-25.6	-9.1	15
BC103908	42918 Hs UDP-GlcNAcbetaGal beta-1,3-N-acetylglucosaminyltransferase 6 (core 3 synthase), mRNA (cDNA clone MGC119334 IMAGE40005856)	-37	-6.4	18
BC103909	42919 Hs UDP-GlcNAcbetaGal beta-1,3-N-acetylglucosaminyltransferase 6 (core 3 synthase), mRNA (cDNA clone MGC119336 IMAGE40005863)	-37	-6.4	18
BC103910	42920 Hs UDP-GlcNAcbetaGal beta-1,3-N-acetylglucosaminyltransferase 6 (core 3 synthase), mRNA (cDNA clone MGC119337 IMAGE40005864)	-37	-6.4	18
BC104771	43192 Hs ankyrin repeat domain 43, mRNA (cDNA clone MGC132431 IMAGE8143774)	-54.3	-1.9	14
BC104775	43196 Hs ankyrin repeat domain 43, mRNA (cDNA clone MGC132435 IMAGE8143778)	-54.3	-1.9	14
BC105008	43422 Hs kelch-like 9 (Drosophila), mRNA (cDNA clone MGC132668 IMAGE8144011)	-33.9	-6.8	15
BC111804	44912 Hs phospholipase A2, group X, mRNA (cDNA clone MGC133367 IMAGE40069347)	-28	-3.4	16
BC113375	45376 Hs F-box protein, helicase, 18, mRNA (cDNA clone MGC141935 IMAGE8322427)	-31.3	-3.4	15
BC113377	45378 Hs F-box protein, helicase, 18, mRNA (cDNA clone MGC141937 IMAGE8322429)	-31.3	-3.4	15
BC113427	45421 Hs zinc finger protein 217, mRNA (cDNA clone MGC141987 IMAGE8322479)	-21.4	-6.1	17
BC113512	45499 Hs carnosine dipeptidase 1 (metallopeptidase M20 family), mRNA (cDNA clone MGC142072 IMAGE8322564)	-38.8	-12.9	16
BC113513	45500 Hs kelch-like 9 (Drosophila), mRNA (cDNA clone MGC142073 IMAGE8322565)	-33.9	-6.8	15
BC113574	45558 Hs interleukin 20 receptor, alpha, mRNA (cDNA clone MGC142134 IMAGE8322626)	-53.5	-11.2	17
BC113602	45586 Hs interleukin 20 receptor, alpha, mRNA (cDNA clone MGC142162 IMAGE8322654)	-53.5	-11.2	17
BC113633	45617 Hs intestine-specific homeobox, mRNA (cDNA clone MGC142193 IMAGE8322685)	-40.1	-13.6	15
BC117122	46018 Hs carnosine dipeptidase 1 (metallopeptidase M20 family), mRNA (cDNA clone MGC150731 IMAGE40125673)	-39.8	-12.9	16
BC117126	46022 Hs carboxylesterase 7, mRNA (cDNA clone MGC150735 IMAGE40125677)	-37.2	-12.7	14
BC117159	46054 Hs TATA box binding protein like 2, mRNA (cDNA clone MGC150768 IMAGE40125710)	-36.3	-19	17
BC117185	46080 Hs TATA box binding protein like 2, mRNA (cDNA clone MGC150794 IMAGE40125736)	-36.3	-19	17
BC117231	46125 Hs phospholipase C, beta 1 (phosphoinositide-specific), mRNA (cDNA clone MGC150840 IMAGE40125782)	-33.1	-7.2	18
BC117331	46219 Hs selenoprotein V, mRNA (cDNA clone MGC150940 IMAGE40125882)	-30.3	-4.9	16
BC117415	46298 Hs PR domain containing 10, mRNA (cDNA clone MGC151024 IMAGE40125966)	-21.4	-4.6	19
BC118584	46422 Hs ankyrin repeat and SOCS box-containing 16, mRNA (cDNA clone MGC141877 IMAGE40084995)	-38.6	-9.3	14
BC118585	46423 Hs ankyrin repeat and SOCS box-containing 16, mRNA (cDNA clone MGC141876 IMAGE40084992)	-38.6	-9.3	14
