# Supplementary material for: AUG_hairpin: prediction of a downstream secondary structure influencing the recognition of a translation start site
Source: BMC Bioinformatics. 2007 Aug 30;8:318. doi: 10.1186/1471-2105-8-318 (PMC2001202; doi:10.1186/1471-2105-8-318)
Supplement: Additional file 2 — List of mouse mRNAs with a suboptimal context of annotated start codon potentially containing "compensatory hairpins". This table provides a list of mouse mRNAs with a suboptimal context of annotated start codon containing stem-loop structures whose 5'-borders are located between the 13th and 19th nucleotides of CDS. The Table contains information on secondary structure (position of a hairpin's 5'-border, energy of the hairpin and stem(s) given separately) as well as an information from DE (DESCRIPTION) field of GenBank entries (which provides the names of corresponding genes). [file 1471-2105-8-318-S2.xls]

## Sheet: MM_SUP_1
GenBank ID	Description field (DE) from corresponding GenBank entry	Energy (kcal/mol) of stem-loop structure started within the segment from 13th to 19th nucl of CDS	Energy (kcal/mol) of eligible stems	Position of eligible hairpins
AB006320	117 Mm Brx1a mRNA for homeoprotein	-21.7	-9.2	16
AB014889	290 Mm mRNA for Nurr2	-28.8	-6.3	14
AB016227	325 Mm mRNA for hippostasin prostate type	-23.2	-5.2	14
AB020063	416 Mm Keap1 mRNA	-39.1	-5.1	18
AB024449	497 Mm JP-3 mRNA for junctophilin type 3	-30.6	-9.3	13
AB030504	673 Mm mRNA for UBE-1b	-32.3	-6.1	13
AB031550	700 Mm PCTP-L mRNA	-29.9	-3.5	14
AB037373	795 Mm CAT mRNA for calcium transporting protein homolog	-38.3	-11	15
AB041596	858 Mm fox-1 mRNA for RNA-binding proteinclone MNCb-3035	-31.3	-5.2	14
AB045721	906 Mm TISP78 mRNA	-21.8	-4.6	14
AB047978	944 Mm calmin isoform a mRNA for calmin alpha	-34.7	-6.8	17
AB049633	970 Mm MRPL3 mRNA for mitochondrial ribosomal protein L3 (L3mt)	-52	-15.2	13
AB052620	1031 Mm DDM36 mRNA	-48.6	-8.1	17
AB052621	1032 Mm DDM36E mRNA	-48.6	-8.1	17
AB055854	1092 Mm mgclh mRNA	-22.8	-2.9	13
AB055856	1094 Mm mgclh mRNA, Type 3	-22.8	-2.9	13
AB059643	1145 Mm calmin isoform b mRNA for calmin gamma	-34.7	-6.8	17
AB059644	1146 Mm calmin isoform d mRNA for calmin beta	-34.7	-6.8	17
AB059645	1147 Mm calmin isoform c mRNA for calmin delta	-34.7	-6.8	17
AB059646	1148 Mm calmin isoform e mRNA for calmin delta	-34.7	-6.8	17
AB059647	1149 Mm calmin isoform f mRNA for calmin delta	-34.7	-6.8	17
AB059648	1150 Mm calmin isoform g mRNA for calmin delta	-34.7	-6.8	17
AB064521	1188 Mm mRNA for KIAA1322	-22.8	-8	13
AB091100	1406 Mm mRNA for leucine-rich repeat protein	-31.5	-6.3	15
AB094481	1437 Mm LE137 mRNA for hypothetical proteinsimilar to Rat UGT1A5	-35.5	-4.3	13
AB159607	1618 Mm Hag2 mRNA for hypothetical protein	-35.3	-13.8	13
AB195681	1717 Mm mRNA for Izumo	-30.2	-3.9	17
AF004108	1985 Mm arylalkylamine N-acetyltransferase mRNA	-31.3	-5.3	18
AF004109	1986 Mm arylalkylamine N-acetyltransferase mRNA	-31.3	-5.3	18
AF004110	1987 Mm arylalkylamine N-acetyltransferase mRNA	-31.3	-5.3	18
AF004111	1988 Mm arylalkylamine N-acetyltransferase mRNA	-31.3	-5.3	18
AF012324	2094 Mm neuromuscular two P domain potassium channel (KNOT1) mRNA	-48.1	-15.6	13
AF012923	2100 Mm p53-inducible zinc finger protein (Wig-1) mRNA	-24.1	-6.7	14
AF013632	2114 Mm FAN protein mRNA	-38	-5.7	17
AF026073	2261 Mm amine N-sulfotransferase (SULT-N) mRNA	-25.4	-5.1	16
AF035646	2411 Mm small GTPase Rab10 (Rab10) mRNA	-32.5	-6.7	13
AF046060	2575 Mm cytokine receptor related protein 4 (Cytor4) mRNA	-42.6	-11.2	18
AF048724	2601 Mm ALL1 responsive protein ARP1c (Arp1) mRNA	-21.7	-9.2	16
AF057368	2702 Mm delta7-sterol reductase mRNA	-41.2	-3.9	13
AF067058	2854 Mm clone L10 variable group of 2-cell-stage gene family mRNA	-23.8	-4.2	15
AF069988	2898 Mm nitrilase 1 (Nit1) mRNA	-22.9	-6.4	18
AF076681	3024 Mm type-I transmembrane ER-resident serine/threonine kinase PERK mRNA	-51.8	-11.2	16
AF079095	3063 Mm transcription factor TFEB mRNA	-25	-4.5	13
AF091234	3232 Mm putative transcription factor mRNA	-29.8	-6.4	19
AF096867	3295 Mm synapsin IIb mRNA	-26.9	-11.7	13
AF117608	3546 Mm fallotein mRNA	-30.4	-2.9	13
AF117614	3549 Mm SOUL protein (Soul) mRNA	-41.6	-3.5	13
AF132906	3766 Mm J domain protein 1 (Jdp1) mRNA	-28.2	-1.7	18
AF145957	3925 Mm groucho-related gene product (Grg6) mRNA	-21.7	-7.2	14
AF148129	3941 Mm nuclear receptor mRNA	-33.6	-6.3	14
AF162856	4125 Mm receptor-like protein tyrosine phosphatase rho-1 mRNA	-56	-14.2	13
AF162857	4126 Mm receptor-like protein tyrosine phosphatase rho-2 mRNA	-56	-14.2	13
AF163255	4130 Mm adaptor protein DAPP1 (DAPP1) mRNA	-28.7	-6.5	16
AF172275	4242 Mm FUS2 (Fus2) mRNA	-28.1	-6.1	15
AF175324	4275 Mm serine protease OMI (Omi) mRNA	-42	-8.8	17
AF176527	4301 Mm F-box protein FBX8 mRNA	-27.6	-4	13
AF184973	4406 Mm NOTCH4-like protein (Zneu1) mRNA	-23.9	-5.7	13
AF186023	4416 Mm B lymphocyte adapter protein BAM32 (Bam32) mRNA	-28.7	-6.5	16
AF204053	4600 Mm photoreceptor specific nuclear receptor (Pnr) mRNA	-33.6	-6.3	14
AF208046	4645 Mm RuvB-like RUVBL1 (Ruvbl1) mRNA	-29.2	-1.7	19
AF216964	4716 Mm ancient conserved domain protein 3 (Acdp3) mRNA	-30	-3.5	13
AF235503	4964 Mm SMAR1 mRNA	-29.8	-6.4	19
AF244125	5048 Mm receptor protein tyrosine phosphatase RPTPmam4 mRNA	-56	-14.2	13
AF266467	5246 Mm platelet-derived growth factor C (Pdgfc) mRNA	-30.4	-2.9	13
AF271298	5272 Mm beta-carotene 15,15'-dioxygenase mRNA	-24.4	-12.8	13
AF275549	5325 Mm ubiquitin-associated protein NAG20 mRNA	-22.6	-12	19
AF277991	5351 Mm scurfin (Foxp3) mRNA, complete cds	-27	-9.8	13
AF277992	5352 Mm scurfin (Foxp3) mRNA, complete cds	-27	-9.8	13
AF286214	5443 Mm ARVCF isoform B1 (Arvcf) mRNA	-45	-4	13
AF286215	5444 Mm ARVCF isoform B2 (Arvcf) mRNA	-45	-4	13
AF291425	5505 Mm AML-1 regulated transmembrane protein Art-1 mRNA	-35	-5	19
AF294899	5531 Mm beta, beta-carotene 15,15'-dioxygenase (Bcdo) mRNA	-24.4	-12.8	13
AF308572	5662 Mm homeobox protein MSX1 variant (Msx1) mRNA	-36.7	-6.2	13
AF330197	5939 Mm Arkadia (Arkadia) mRNA	-23.3	-10.4	14
AF349659	6109 Mm thioredoxin and glutathione reductase (Tgr) mRNA	-49.2	-13.2	15
AF387630	6322 Mm Olf-1/EBF-like-4S transcription factor (O/E-4S) mRNA	-45.6	-5.4	15
AF387631	6323 Mm Olf-1/EBF-like-4/11 transcription factor (O/E-4) mRNA	-45.6	-5.4	15
AF387632	6324 Mm Olf-1/EBF-like-4/14 transcription factor (O/E-4) mRNA	-45.6	-5.4	15
AF387633	6325 Mm Olf-1/EBF-like-4/23 transcription factor (O/E-4) mRNA	-45.6	-5.4	15
AF387634	6326 Mm Olf-1/EBF-like-4/132 transcription factor (O/E-4) mRNA	-45.6	-5.4	15
AF388674	6345 Mm SHIF protein mRNA	-27.6	-3.2	18
AF398971	6410 Mm ankyrin repeat-containing SOCS box protein 10 (Asb10) mRNA	-30.3	-13.1	14
AF417121	6528 Mm multidrug resistance-associated protein 7B mRNA	-42.5	-12.1	15
AF450241	6677 Mm T cell immunoglobulin mucin-3 mRNA	-20.8	-13.2	18
AF458068	6724 Mm IL-17RE mRNA	-30.3	-14.9	18
AF461761	6752 Mm zinc transporter 5 (Znt5) mRNA	-42.2	-7.8	16
AF527781	7133 Mm leucine-rich repeat-containing 10 (Lrrc10) mRNA	-31.5	-6.3	15
AF538034	7199 Mm gametogenetin protein 3 (Ggn) mRNA, complete cds	-26.2	-4.1	17
AY043415	7564 Mm light ear protein (le) mRNA	-26.1	-4	14
AY061989	7663 Mm hypothetical protein (N90b) mRNA	-22.5	-3.1	14
AY063457	7668 Mm C21ORF83 (C21orf83) mRNA	-20.1	-4	14
AY158090	7984 Mm BXMAS1-like protein 2 mRNA	-26.9	-3.5	16
AY159126	7999 Mm transglutaminase y (Tgm6) mRNA	-33.7	-4.1	15
AY177412	8083 Mm transforming acidic coiled-coil containing protein 1 short isoform (Tacc1) mRNA	-48	-6.7	17
AY177413	8084 Mm transforming acidic coiled-coil containing protein 1 long isoform (Tacc1) mRNA	-48	-6.7	17
AY177606	8085 Mm transglutaminase y short splice variant (Tgm6) mRNA	-33.7	-4.1	15
AY230199	8296 Mm CD200 cell surface glycoprotein receptor isoform 3 mRNA	-26.1	-8.4	18
AY325122	8658 Mm TAFA3 mRNA	-41.8	-6.4	14
AY329367	8672 Mm activating transcription factor ATF3b mRNA	-26.9	-5.8	19
AY336500	8696 Mm VPS9-ankyrin repeat-containing protein (Varp) mRNA	-21	-3.2	13
AY357712	8773 Mm strain C57BL/6 forkhead box P3 (Foxp3) mRNA	-27	-9.8	13
AY357713	8774 Mm strain NOD/LtJ forkhead box P3 (Foxp3) mRNA	-27	-9.8	13
AY442299	8908 Mm mastermind-like 1 (Maml1) mRNA	-46.9	-9.3	13
AY484583	8996 Mm VGFG2573 isoform 1 mRNA	-37.8	-8.3	13
AY484585	8997 Mm VGFG2573 isoform 2 mRNA	-37.8	-8.3	13
AY501387	9035 Mm PHACTR3 mRNA	-36.1	-13.2	13
AY542488	9152 Mm WAP16 precursor (Wfdc16) mRNA, complete cds	-27.7	-7	13
AY542489	9153 Mm WAP16 precursor (Wfdc16) mRNA, complete cds	-27.7	-7	13
AY566862	9219 Mm APOBEC-1 stimulating protein (Asp) mRNAalternatively spliced	-21.4	-8.5	17
AY566863	9220 Mm APOBEC-1 stimulating protein (Asp) mRNAalternatively spliced	-21.4	-8.5	17
AY566864	9221 Mm truncated APOBEC-1 stimulating protein (Asp) mRNAalternatively spliced	-21.4	-8.5	17
AY626245	9324 Mm Na/K-ATPase gamma subunit splice variant a1 (Fxyd2) mRNA, complete cds	-36.3	-5.8	17
AY779767	9554 Mm voltage-dependent potassium channel Kv17 mRNA	-36.7	-9.3	14
AY860964	9605 Mm SPEF1 (Spef1) mRNA	-28.6	-6.9	19
BC002116	9864 Mm lymphocyte antigen 6 complex, locus E, mRNA (cDNA clone MGC6621 IMAGE3490293)	-28.3	-9.5	14
BC003466	10136 Mm torsin family 2, member A, mRNA (cDNA clone MGC6832 IMAGE2649388)	-59.7	-7.8	13
BC003726	10183 Mm leprecan-like 2, mRNA (cDNA clone MGC5777 IMAGE3497610)	-27.8	-6.6	15
BC003732	10189 Mm Bcl2-interacting killer, mRNA (cDNA clone MGC5800 IMAGE3493156)	-24.1	-5.9	16
BC003762	10215 Mm myeloid ecotropic viral integration site-related gene 2, mRNA (cDNA clone MGC5914 IMAGE3593200)	-33.9	-9.1	16
BC003828	10277 Mm RAS-related C3 botulinum substrate 1, mRNA (cDNA clone MGC6235 IMAGE3593957)	-32.8	-7.1	13
BC003926	10349 Mm lymphocyte antigen 6 complex, locus E, mRNA (cDNA clone MGC7294 IMAGE3485382)	-28.3	-9.5	14
BC004626	10471 Mm RIKEN cDNA 2810405J04 gene, mRNA (cDNA clone MGC7991 IMAGE3585698)	-31.3	-6.5	15
BC005562	10732 Mm transmembrane protein 33, mRNA (cDNA clone MGC11715 IMAGE3965864)	-30.6	-4.4	16
BC005684	10827 Mm lymphocyte antigen 6 complex, locus E, mRNA (cDNA clone MGC11616 IMAGE3155116)	-28.3	-9.5	14
BC005783	10894 Mm proteasome (prosome, macropain) 26S subunit, ATPase 3, mRNA (cDNA clone MGC12017 IMAGE3603053)	-28.5	-14.1	15
BC006046	10916 Mm sperm flagellar 1, mRNA (cDNA clone MGC8192 IMAGE3590641)	-28.6	-6.9	19
BC019364	13371 Mm patatin-like phospholipase domain containing 8, mRNA (cDNA clone IMAGE4010629)	-21.7	-9.9	13
BC020155	13765 Mm protein tyrosine phosphatase-like A domain containing 2, mRNA (cDNA clone MGC28334 IMAGE4016383)	-28.7	-8.1	15
BC020178	13776 Mm serine/arginine-rich protein specific kinase 2, mRNA (cDNA clone MGC27638 IMAGE4507346)	-20.6	-1.7	13
BC021352	13844 Mm procollagen lysine, 2-oxoglutarate 5-dioxygenase 2, mRNA (cDNA clone MGC29312 IMAGE5007509)	-46.9	-9.8	13
BC021446	13917 Mm pseudouridine synthase 1, mRNA (cDNA clone MGC29221 IMAGE5038201)	-36	-6.8	15
BC021462	13928 Mm golgi coiled coil 1, mRNA (cDNA clone IMAGE5054618)	-27.5	-1.8	17
BC021477	13938 Mm microtubule associated monoxygenase, calponin and LIM domain containing 1, mRNA (cDNA clone MGC38321 IMAGE5343552)	-24.6	-4	15
BC021634	14011 Mm nitrilase 1, mRNA (cDNA clone MGC13825 IMAGE4008543)	-22.9	-6.4	18
BC021650	14025 Mm Btg3 associated nuclear protein, mRNA (cDNA clone MGC14012 IMAGE3660187)	-29.8	-6.4	19
BC022146	14173 Mm echinoderm microtubule associated protein like 3, mRNA (cDNA clone MGC37888 IMAGE5101626)	-42.7	-21.4	13
BC022168	14180 Mm Btg3 associated nuclear protein, mRNA (cDNA clone MGC13801 IMAGE4189797)	-29.8	-6.4	19
BC022608	14211 Mm synaptotagmin-like 3, mRNA (cDNA clone MGC31134 IMAGE4166796)	-25.6	-12	18
BC023675	14499 Mm RIKEN cDNA 2810004N23 gene, mRNA (cDNA clone MGC35729 IMAGE5354472)	-38.9	-4.3	15
BC023746	14530 Mm ATPase type 13A2, mRNA (cDNA clone MGC38540 IMAGE5353766)	-32.6	-6.8	19
BC023878	14583 Mm echinoderm microtubule associated protein like 3, mRNA (cDNA clone MGC38588 IMAGE5354867)	-42.7	-21.4	13
BC023966	14627 Mm transmembrane protein 33, mRNA (cDNA clone MGC36605 IMAGE5342147)	-30.6	-4.4	16
BC024051	14631 Mm biotinidase, mRNA (cDNA clone MGC35781 IMAGE5099802)	-34.6	-8.9	19
BC024074	14644 Mm plectin 1, mRNA (cDNA clone MGC37782 IMAGE5097449)	-37.1	-15.6	13
BC024580	14840 Mm carboxymethylenebutenolidase-like (Pseudomonas), mRNA (cDNA clone MGC37697 IMAGE5064316)	-27	-5.9	13
BC024605	14851 Mm camello-like 5, mRNA (cDNA clone MGC25942 IMAGE4236653)	-30.9	-6.3	13
BC024906	15003 Mm ring finger protein 113A1, mRNA (cDNA clone MGC27877 IMAGE3495576)	-34.9	-6	15
BC025560	15223 Mm WD repeat domain, phosphoinositide interacting 1, mRNA (cDNA clone MGC36416 IMAGE5322999)	-36.4	-6.9	16
BC025579	15238 Mm LMBR1 domain containing 1, mRNA (cDNA clone MGC38272 IMAGE5325113)	-22.5	-3.1	14
BC025587	15245 Mm unc-93 homolog B1 (C elegans), mRNA (cDNA clone IMAGE5324818)	-41.4	-6.7	18
BC025603	15253 Mm RIKEN cDNA A630054L15 gene, mRNA (cDNA clone MGC38041 IMAGE5250476)	-53.4	-5.4	14
BC025654	15274 Mm olfactomedin-like 2B, mRNA (cDNA clone MGC38296 IMAGE5342879)	-32.4	-5.9	16
BC026540	15460 Mm abhydrolase domain containing 8, mRNA (cDNA clone MGC35837 IMAGE5050705)	-32.3	-1.8	13
BC026936	15654 Mm RIKEN cDNA 1110005A03 gene, mRNA (cDNA clone MGC30958 IMAGE4021089)	-49.6	-8.9	15
BC027173	15780 Mm general transcription factor IIF, polypeptide 2, mRNA (cDNA clone MGC18965 IMAGE3986466)	-33.2	-11.2	14
BC027297	15862 Mm cyclin K, mRNA (cDNA clone MGC28173 IMAGE3986609)	-22.1	-1.7	15
BC027307	15869 Mm BCL2-like 13 (apoptosis facilitator), mRNA (cDNA clone MGC28321 IMAGE4014844)	-20.1	-2.6	13
BC027512	15969 Mm zinc finger with KRAB and SCAN domains 14, mRNA (cDNA clone IMAGE1382742)	-41.2	-8.7	16
BC027774	16064 Mm LMBR1 domain containing 1, mRNA (cDNA clone MGC38447 IMAGE5346846)	-22.5	-3.1	14
BC027776	16065 Mm PHD finger protein 19, mRNA (cDNA clone MGC38487 IMAGE5352251)	-23.2	-9.2	14
BC027793	16073 Mm sec1 family domain containing 1, mRNA (cDNA clone MGC38021 IMAGE5151118)	-20.1	-9.3	16
BC027803	16078 Mm leucine rich repeat transmembrane neuronal 1, mRNA (cDNA clone MGC38174 IMAGE5321979)	-35.7	-9.3	18
BC037640	17749 Mm CWF19-like 1, cell cycle control (S pombe), mRNA (cDNA clone MGC47159 IMAGE5096937)	-25	-11.9	18
BC046768	18687 Mm transcription factor 25 (basic helix-loop-helix), mRNA (cDNA clone MGC61289 IMAGE5707312)	-49.1	-11.5	14
BC068125	23786 Mm melanoregulin, mRNA (cDNA clone MGC92980 IMAGE6828150)	-51.9	-8	17
BC079594	24319 Mm RIKEN cDNA 1700081L11 gene, mRNA (cDNA clone MGC90742 IMAGE6827379)	-25.6	-5.4	13
BC089469	25411 Mm RIKEN cDNA 2210408I21 gene, mRNA (cDNA clone IMAGE6742853)	-21.9	-6.1	15
BC089622	25525 Mm RIKEN cDNA 1810073H04 gene, mRNA (cDNA clone MGC107689 IMAGE6760455)	-21.4	-8.5	17
BC100496	26884 Mm arrestin domain containing 5, mRNA (cDNA clone MGC118336 IMAGE30916615)	-41.1	-4.9	14
BC112420	28202 Mm transglutaminase 6, mRNA (cDNA clone MGC132928 IMAGE40061385)	-33.7	-4.1	15
BC113185	28270 Mm acyl-CoA thioesterase 4, mRNA (cDNA clone MGC132946 IMAGE40061800)	-41.8	-2	13
BC113755	28289 Mm myosin IG, mRNA (cDNA clone MGC132921 IMAGE40061202)	-34.2	-5.6	19
BC113954	28330 Mm myosin IG, mRNA (cDNA clone MGC132920 IMAGE40061200)	-34.2	-5.6	19
BC114436	28351 Mm RIKEN cDNA 1700041C02 gene, mRNA (cDNA clone MGC132808 IMAGE40059415)	-30.8	-10.5	13
BC115852	28641 Mm Jun dimerization protein 2, mRNA (cDNA clone IMAGE40055566)	-27.1	-2.3	18
BC115968	28689 Mm ring finger protein 149, mRNA (cDNA clone MGC144892 IMAGE40107454)	-20.3	-4.2	17
BC116891	29096 Mm RIKEN cDNA 1700088E04 gene, mRNA (cDNA clone MGC151268 IMAGE40126210)	-37.5	-11.5	18
BC116893	29098 Mm RIKEN cDNA 1700088E04 gene, mRNA (cDNA clone MGC151270 IMAGE40126212)	-37.5	-11.5	18
BC116967	29171 Mm arylalkylamine N-acetyltransferase, mRNA (cDNA clone MGC151344 IMAGE40126286)	-31.3	-5.3	18
BC117021	29223 Mm transmembrane protein 74, mRNA (cDNA clone MGC151398 IMAGE40126340)	-34.6	-6.6	18
BC117025	29227 Mm transmembrane protein 74, mRNA (cDNA clone MGC151402 IMAGE40126344)	-34.6	-6.6	18
BC117532	29331 Mm myeloid ecotropic viral integration site-related gene 2, mRNA (cDNA clone MGC144812 IMAGE40106322)	-33.9	-9.1	16
BC117863	29473 Mm ankyrin repeat domain 43, mRNA (cDNA clone MGC143944 IMAGE40095300)	-50.9	-3.4	17
BC117878	29487 Mm RIKEN cDNA 5830411G16 gene, mRNA (cDNA clone MGC143982 IMAGE40095961)	-36.6	-3.9	17
BC118513	29639 Mm myeloid ecotropic viral integration site-related gene 2, mRNA (cDNA clone MGC144813 IMAGE40106324)	-33.9	-9.1	16
BC118531	29654 Mm RIKEN cDNA 7530404M11 gene, mRNA (cDNA clone MGC143979 IMAGE40095917)	-41.8	-6.4	14
DQ656357	33564 Mm polyQ-containing protein CAG-8 (DOKist4) mRNA	-22.4	-6.4	19
